# Supplementary material for: Clinical epigenomics: genome-wide DNA methylation analysis for the diagnosis of Mendelian disorders
Source: Genet Med. 2021 Feb 5;23(6):1065–74. doi: 10.1038/s41436-020-01096-4 (PMC8187150; doi:10.1038/s41436-020-01096-4)
Supplement: Supplementary file 2 — Table S1 [file 41436_2020_1096_MOESM2_ESM.xlsx]

## Sheet: Validation
Sample	Previous Genetic Findings*	Sex	Age	Disorder	Type	Concordant EpiSign result	Note	Intrarun Dup	Interrun Dup	Interversion Dup
Val1	NM_133433.3 (NIPBL):c.790del, p.(Met264*) mosaic (buccal swab only)	m	4	NIPBL MOSAIC	NC	Yes	mosaic in buccal sample not blood
Val2	NM_133433.3 (NIPBL):c.790del, p.(Met264*) mosaic (buccal swab only)	m	4	NIPBL MOSAIC	NC	Yes	mosaic in buccal sample not blood			Yes
Val3	NM_133433.3 (NIPBL):c.742_745dup, p.(His249Profs*9) mosaic (buccal swab only)	f	0	NIPBL MOSAIC	NC	Yes	mosaic in buccal sample not blood
Val4	NM_133433.3 (NIPBL):c.742_745dup, p.(His249Profs*9) mosaic (buccal swab only)	f	0	NIPBL MOSAIC	NC	Yes	mosaic in buccal sample not blood			Yes
Val5	NM_133433.3 (NIPBL):c.6892C>T, p.(Arg2298Cys) mosaic, <10%	m	0.15	NIPBL MOSAIC	NC	Yes	mosaic in buccal sample not blood
Val6	NM_133433.3 (NIPBL):c.6892C>T, p.(Arg2298Cys) mosaic, <10%	m	0.15	NIPBL MOSAIC	NC	Yes	mosaic in buccal sample not blood			Yes
Val7	NM_003070.3(SMARCA2):c.3209T>A, p.(Leu1070Gln)	f	16	SMARCA2	Signature	Yes
Val8	NM_003070.3(SMARCA2):c.3209T>A, p.(Leu1070Gln)	f	16	SMARCA2	Signature	Yes				Yes
Val9	NM_012330.3(KAT6B):c.5795_5798del,p.(Leu1932Hisfs*18)	m	3.8	SBBYSS	Signature	Yes	EpiSign detectable
Val10	NM_133433.3 (NIPBL):c.6892C>T, p.(Arg2298Cys)	f	10	NIPBL	Signature	Yes
Val11	NM_133433.3 (NIPBL):c.6892C>T, p.(Arg2298Cys)	f	10	NIPBL	Signature	Yes				Yes
Val12	NM_015339.2(ADNP):c.539_542delTTAG, p.(Val180Glyfs*17)	f	2	ADNP	Signature	Yes
Val13	NM_015339.2(ADNP):c.539_542delTTAG, p.(Val180Glyfs*17)	f	2	ADNP	Signature	Yes				Yes
Val14	NM_001291415.1(KDM6A):c.1554dup, p.(Trp519Metfs*18)	f	8.7	Kabuki	Signature	Yes
Val15	NM_003070.3(SMARCA2):c.3475C>G, p.(Arg1159Gly)	f	20	SMARCA2	Signature	Yes
Val16	NM_003070.3(SMARCA2):c.3475C>G, p.(Arg1159Gly)	f	20	SMARCA2	Signature	Yes				Yes
Val17	NM_004187.3(KDM5C):c.470A>G, p.(Tyr157Cys)	m	1	KDM5C	Signature	Yes
Val18	NM_004187.3(KDM5C):c.470A>G, p.(Tyr157Cys)	m	1	KDM5C	Signature	Yes				Yes
Val19	BWS UPD11p15, mosaic (15%)	m	0.3	UPD 11p15 MOSAIC	Imprint	other controls	Report Modification: addition of disclaimer indicating mosaicism may be detected but not validated
Val20	BWS UPD11p15, mosaic (15%)	m	0.3	BWS MOSAIC	Imprint	other controls	Report Modification: addition of disclaimer indicating mosaicism may be detected but not validated			Yes
Val21	NM_003070.3(SMARCA2):c.3490G>T, p.(Gly1164Trp)	m	2	SMARCA2	Signature	Yes
Val22	NM_003070.3(SMARCA2):c.3490G>T, p.(Gly1164Trp)	m	2	SMARCA2	Signature	Yes				Yes
Val23	NM_017780.2(CHD7):c.2337del, p.(Arg780Glufs*23)	m	33	CHARGE	Signature	Yes
Val24	NM_017780.2(CHD7):c.2337del, p.(Arg780Glufs*23)	m	33	CHARGE	Signature	Yes				Yes
Val25	NM_032458.2(PHF6):c.1039C>T, p.(Arg347*)	m	2.1	BFLS	Signature	Yes
Val26	NM_004380.2(CREBBP):c.4480C>A, p.(Pro1494Thr)	f	12.1	RSTS	Signature	No
Val27	NM_003070.3(SMARCA2):c.3484C>A p.(Arg1162Ser)	m	13	SMARCA2	Signature	Yes
Val28	NM_003070.3(SMARCA2):c.3484C>A p.(Arg1162Ser)	m	13	SMARCA2	Signature	Yes				Yes
Val29	NM_006265.2(RAD21):c.1635del, p.(Gly547Alafs*65)	f	2	RAD21	Signature	Yes
Val30	NM_006265.2(RAD21):c.1635del, p.(Gly547Alafs*65)	f	2	RAD21	Signature	Yes				Yes
Val31	NM_003070.3(SMARCA2):c.2348C>G p.(Ser783Trp)	f	10	SMARCA2	Signature	Yes
Val32	NM_003070.3(SMARCA2):c.2348C>G p.(Ser783Trp)	f	10	SMARCA2	Signature	Yes				Yes
Val33	NM_012330.3(KAT6B):c.3022_3148del, p.(Ala1008Argfs*64)	f	2	KAT6B	Signature	Yes
Val34	NM_012330.3(KAT6B):c.3022_3148del, p.(Ala1008Argfs*64)	f	2	SBBYSS	Signature	Yes				Yes
Val35	NM_003482.3(KMT2D):c.5503dup, p.(Arg1835Profs*13)	m	4	Kabuki	Signature	Yes
Val36	NM_003482.3(KMT2D):c.5503dup, p.(Arg1835Profs*13)	m	4	Kabuki	Signature	Yes				Yes
Val37	NM_133433.3 (NIPBL):c.19dup, p.(His7Profs*12)	m	0.7	NIPBL	Signature	Yes
Val38	NM_133433.3 (NIPBL):c.19dup, p.(His7Profs*12)	m	0.7	NIPBL	Signature	Yes				Yes
Val39	NM_024757.4(EHMT1):c.3502C>T, p.(Arg1168*)	f	7	Kleefstra	Signature	Yes
Val40	NM_024757.4(EHMT1):c.1249-2A>G	f	3	Kleefstra	Signature	Yes
Val41	NC	m	13	NC	NC	Yes
Val42	NC	m	13	NC	NC	Yes				Yes
Val43	NC	m	12	NC	NC	Yes
Val44	NC	m	13	NC	NC	Yes		Yes
Val45	NC	m	12	NC	NC	Yes		Yes		Yes
Val46	NC	m	13	NC	NC	Yes				Yes
Val47	NC	m	3	NC	NC	Yes
Val48	NC	m	3	NC	NC	Yes				Yes
Val49	NM_003073.3(SMARCB1):c.1089G>T, p.(Lys363Asn)	m	1.7	SMARCB1	Signature	Yes
Val50	NM_003073.3(SMARCB1):c.1089G>T, p.(Lys363Asn)	m	1.7	SMARCB1	Signature	Yes				Yes
Val51	NC	m	3	NC	NC	Yes
Val52	NC	m	3	NC	NC	Yes				Yes
Val53	NC	m	6	NC	NC	Yes
Val54	NC	m	6	NC	NC	Yes				Yes
Val55	NC	m	8	NC	NC	Yes
Val56	NC	m	8	NC	NC	Yes		Yes
Val57	NC	m	8	NC	NC	Yes		Yes		Yes
Val58	NC	m	8	NC	NC	Yes				Yes
Val59	NM_020732.3(ARID1B):c.1160_1200del, p.(Ala387Glyfs*134)	f	2	ARID1B	Signature	Yes
Val60	NM_020732.3(ARID1B):c.1160_1200del, p.(Ala387Glyfs*134)	f	2	ARID1B	Signature	Yes				Yes
Val61	NC	f	16	NC	NC	Yes
Val62	NC	f	16	NC	NC	Yes				Yes
Val63	NC	f	3	NC	NC	Yes
Val64	NC	f	3	NC	NC	Yes				Yes
Val65	NC	f	0	NC	NC	Yes
Val66	NC	f	0	NC	NC	Yes				Yes
Val67	NM_133433.3(NIPBL):c.6466T>A, p.(Phe2156Ile)	m	12	NIPBL	Signature	Yes
Val68	NM_133433.3(NIPBL):c.6466T>A, p.(Phe2156Ile)	m	12	NIPBL	Signature	Yes				Yes
Val69	NC	f	33	NC	NC	Yes
Val70	NC	f	33	NC	NC	Yes				Yes
Val71	BWS UPD11p15, mosaic (10%)	m	0.2	UPD 11p15 MOSAIC	Imprint	other controls	Report Modification: addition of disclaimer indicating mosaicism may be detected but not validated
Val72	BWS UPD11p15, mosaic (10%)	m	0.2	BWS MOSIC	Imprint	other controls	Report Modification: addition of disclaimer indicating mosaicism may be detected but not validated			Yes
Val73	NM_004187.3(KDM5C):c.1602G>T, p.(Trp534Cys)	f	29	KDM5C	Signature	Yes
Val74	NM_004187.3(KDM5C):c.1602G>T, p.(Trp534Cys)	f	29	KDM5C	Signature	Yes				Yes
Val75	NC	f	3	NC	NC	Yes
Val76	NC	f	3	NC	NC	Yes		Yes
Val77	NC	f	3	NC	NC	Yes		Yes		Yes
Val78	NC	f	3	NC	NC	Yes				Yes
Val79	NM_015339.2(ADNP):c.56_57del, p.(Val19Glufs*5)	m	2	ADNP	Signature	Yes
Val80	NM_015339.2(ADNP):c.56_57del, p.(Val19Glufs*5)	m	2	ADNP	Signature	Yes				Yes
Val81	BWS UPD11p15, mosaic (15-20%)	f	0.1	UPD 11p15 MOSAIC	Imprint	other controls	Report Modification: addition of disclaimer indicating mosaicism may be detected but not validated
Val82	BWS UPD11p15, mosaic (15-20%)	f	0.1	BWS MOSAIC	Imprint	other controls	Report Modification: addition of disclaimer indicating mosaicism may be detected but not validated			Yes
Val83	BWS UPD11p15, mosaic (5-10%)	f	14	UPD 11p15 MOSAIC	Imprint	other controls	Report Modification: addition of disclaimer indicating mosaicism may be detected but not validated
Val84	BWS UPD11p15, mosaic (5-10%)	f	14	BWS MOSAIC	Imprint	other controls	Report Modification: addition of disclaimer indicating mosaicism may be detected but not validated			Yes
Val85	NC	m	33	NC	NC	Yes
Val86	NC	m	33	NC	NC	Yes				Yes
Val87	NC	m	6	NC	NC	Yes
Val88	NC	m	6	NC	NC	Yes				Yes
Val89	NM_001080517.1(SETD5):c.2088C>G, p.(Tyr696*)	m	1.7	MRD23	Signature	Yes
Val90	NM_001271.3(CHD2):c.727_728del, p.(Asp243*)	m	6.8	EEOC	Signature	Yes
Val91	NC	f	33	NC	NC	Yes
Val92	NC	f	33	NC	NC	Yes				Yes
Val93	NC	m	6	NC	NC	Yes
Val94	NC	m	6	NC	NC	Yes				Yes
Val95	NC	f	16	NC	NC	Yes
Val96	NC	f	16	NC	NC	Yes				Yes
Val97	NC	f	16	NC	NC	Yes
Val98	NC	f	16	NC	NC	Yes				Yes
Val99	NM_015339.2(ADNP):c.2630_2633del p.Asp877Valfs*36	m	0.6	ADNP	Signature	Yes
Val100	NM_015339.2(ADNP):c.2630_2633del p.Asp877Valfs*36	m	0.6	ADNP	Signature	Yes				Yes
Val101	NC	f	15	NC	NC	Yes
Val102	NC	f	16	NC	NC	Yes		Yes
Val103	NC	f	15	NC	NC	Yes		Yes		Yes
Val104	NC	f	16	NC	NC	Yes				Yes
Val105	NM_001429.3(EP300):c.5009G>A, p.(Cys1670Tyr)	m	1.1	RSTS	Signature	Yes
Val106	NM_022552.4(DNMT3A):c.2322+1G>T	f	13.8	TBRS	Signature	Yes
Val107	NC	m	33	NC	NC	Yes
Val108	NC	m	33	NC	NC	Yes				Yes
Val109	NM_001193466.1(KANSL1):c.3031C>T, p.(Arg1011*)	f	5	KDVS	Signature	Yes
Val110	NM_004187.3(KDM5C):c.470A>G, p.(Tyr157Cys)	f	34	KDM5C	Signature	Yes
Val111	NM_004187.3(KDM5C):c.470A>G, p.(Tyr157Cys)	f	34	KDM5C	Signature	Yes				Yes
Val112	pathogenic variant, details unknown	m	0.8	Kabuki	Signature	Yes
Val113	16p11.2(29656684_30197341)x1	m	0.8	16p11del	NC	other controls	not detectable by EpiSign			Yes
Val114	NM_001197104.1(KMT2A)):c.5431C>T, p.(Arg1811*)	m	67	WDSTS	Signature	Yes
Val115	NM_003482.3(KMT2D):c.5627_5630del p.(Asp1876Glyfs*38)	m	1	Kabuki	Signature	Yes
Val116	NM_003482.3(KMT2D):c.5627_5630del p.(Asp1876Glyfs*38)	m	1	Kabuki	Signature	Yes				Yes
Val117	NM_001197104.1(KMT2A):c.5806T>C, p.(Cys1936Arg)	m	21	WDSTS	Signature	Yes
Val118	NM_001193466.1(KANSL1):c.297_307del, p.(Gly100Glnfs*6)	f	20	KDVS	Signature	No
Val119	NM_020732.3(ARID1B):c.1146dup, p.(Gly383Argfs*152)	f	21	ARID1B	Signature	Yes
Val120	NM_020732.3(ARID1B):c.1146dup, p.(Gly383Argfs*152)	f	21	ARID1B	Signature	Yes				Yes
Val121	NM_001197104.1(KMT2A):c.1128dup, p.(Gln377Thrfs*12)	f	10	WDSTS	Signature	Yes
Val122	NM_001128849.1:c.2933G>A, p.(Arg978Gln)	m	2.5	SMARCA4	Signature	Yes
Val123	NM_001128849.1:c.2933G>A, p.(Arg978Gln)	m	2.5	SMARCA4	Signature	Yes				Yes
Val124	NM_001193466.1(KANSL1):c.699dup, p.(Val234Cysfs*14)	m	19.7	KDVS	Signature	Yes
Val125	NM_001193466.1(KANSL1):c.2253dup, p.(Asp752Argfs*29)	m	11	KDVS	Signature	Yes
Val126	NM_001170629.1(CHD8):c.4204C>T, p.(Arg1402*)	m	4	AUTS18	Signature	Yes
Val127	NM_006015.4(ARID1A):c.3300_3301del, p.(Tyr1101Cysfs*3)	NA	NA	ARID1A	Signature	Yes
Val128	NM_003075.3(SMARCC2):c.3094dup, p.(Gln1032Profs*45)	NA	NA	SMARCC2	Signature	no	Report Modification: addition of disclaimer indicating SMARCC2 has decreased sensitivity anc increased chance of uncertain or false negative results
Val129	NM_001193466.1(KANSL1):c.1897_1898dup, p.(Leu635Hisfs*36)	NA	NA	KDVS	Signature	Yes
Val130	NM_001170629.1(CHD8):c.2463G>A, p.(Trp821*)	NA	NA	AUTS18	Signature	Yes
Val131	NM_001170629.1(CHD8):c.7511dup, p.(His2504Glnfs*34)	NA	NA	AUTS18	Signature	Yes
Val132	NM_006015.4(ARID1A):c.2323C>T, p.(Gln775*)	NA	NA	ARID1A	Signature	Yes
Val133	NM_006015.4(ARID1A):c.826G>T, p.(Gly276*)	NA	NA	ARID1A	Signature	Yes
Val134	BRWD3:c.3844_3845ins22, p.Gly1282Glufs*27	NA	NA	BRWD3	Signature	Yes
Val135	NM_001170629.1(CHD8):c.3922A>G, p.(Arg1308Gly)	NA	NA	AUTS18	Signature	Yes
Val136	NM_001170629.1(CHD8):c.4523T>G, p.(Ile1508Ser)	NA	NA	AUTS18	Signature	Yes
Val137	NM_001080517.1(SETD5):c.1470_1471delinsC, p.(Glu490Aspfs*8)	NA	NA	MRD23	Signature	Yes
Val138	NM_001080517.1(SETD5):c.2931del, p.(Arg978Glyfs*6)	NA	NA	MRD23	Signature	Yes
Val139	NM_001080517.1(SETD5):c.1172A>G, p.(Tyr391Cys)	NA	NA	MRD23	Signature	Yes
Val140	NM_003075.3(SMARCC2):c.999dup, p.(Glu334Argfs*49)	NA	NA	SMARCC2	Signature	no	Report Modification: addition of disclaimer indicating SMARCC2 has decreased sensitivity anc increased chance of uncertain or false negative results
Val141	NM_006015.4(ARID1A):c.3033G>T, p.(Leu1011Phe)	NA	NA	ARID1A	Signature	Yes
Val142	NM_006015.4(ARID1A):c.3067T>C, p.(Trp1023Arg)	NA	NA	ARID1A	Signature	Yes
Val143	NM_006015.4(ARID1A):c.4032del, p.(Thr1345Profs*136)	NA	NA	ARID1A	Signature	Yes
Val144	NM_003336.3(UBE2A): c.44+1G>A	NA	NA	UBE2A	Signature	Yes
Val145	NM_152641.3(ARID2): c.(4922+1_4923-1)_(*_?)del, p.?	m	NA	ARID2	Signature	other controls	not detectable by EpiSign
Val146	NM_001170629.1(CHD8):c.4935T>A, p.(Tyr1645*)	m	21.6	AUTS18	Signature	Yes
Val147	NM_022455.4(NSD1):c.6241T>G, p.(Leu2081Val) and c.7576C>T, p.(Pro2526Ser)	m	1.6	Sotos	Signature	Yes
Val148	NM_022455.4(NSD1):c.6241T>G, p.(Leu2081Val) and c.7576C>T, p.(Pro2526Ser)	m	1.6	Sotos	Signature	Yes				Yes
Val149	NM_017780.3(CHD7):c.5405-17G>A	f	0	CHARGE	Signature	Yes
Val150	NM_017780.3(CHD7):c.2337del, p.(Arg780Glufs*23)	m	33	CHARGE	Signature	Yes
Val151	NM_017780.3(CHD7):c.4669A>G, p.(Arg1557Gly)	f	1	CHARGE	Signature	Yes
Val152	FrgX full mutation male	m	NA	FrgX	Imprint	Yes
Val153	FrgX full mutation male	m	NA	FrgX	Imprint	Yes
Val154	AS abnormal	m	1	Angelman	Imprint	Yes
Val155	AS mosaic (21-23% methylation, 53% mosaicism)	m	5.9	Angelman mosaic	Imprint	Yes
Val156	SRS abnormal	m	1.6	SRS_11p15	Imprint	Yes
Val157	SRS mosaic (hypo ICR1 35-38% methylation, 17-25% mosaicism)	m	3	SRS_11p15 MOSAIC	Imprint	other controls	Report Modification: addition of disclaimer indicating mosaicism may be detected but not validated
Val158	FrgX full mutation male (311 repeats)	m	0.9	FrgX	Imprint	Yes
Val159	FrgX female premutation (114 repeats), fully meth, asymptomatic	f	25.6	Fgx Female	NC	other controls	not detectable by EpiSign
Val160	FrgX male with 2 peaks (171 (minor, fully meth), 193 (major, unmeth)	m	3.1	FrgX	Imprint	Yes
Val161	NC	m	50	NC	NC	Yes
Val162	AS abnormal	m	1	Angelman	Imprint	Yes			Yes
Val163	AS mosaic (21-23% methylation, 53% mosaicism)	m	5.9	Angelman mosaic	Imprint	Yes			Yes
Val164	SRS abnormal	m	1.6	SRS_11p15	Imprint	Yes			Yes
Val165	SRS mosaic (hypo ICR1 35-38% methylation, 17-25% mosaicism)	m	3	SRS_11p15 mosaic	Imprint	Yes			Yes
Val166	BWS abnormal	f	0.9	BWS	Imprint	Yes		Yes
Val167	BWS abnormal	f	0.9	BWS	Imprint	Yes		Yes
Val168	NC	m	0.7	None	NC	Yes
Val169	BWS mosaic caused by UPD11	f	0.1	BWS MOSAIC	Imprint	Yes
Val170	UPD14 by array including imprinted region	f	0.1	KOS	Signature	Yes		Yes
Val171	NM_017780.2(CHD7):c.7144dup, p.(Thr2382Asnfs*29)	f	0.1	CHARGE	Signature	Yes
Val172	ATRX Hemi c.736C>T (p.Arg246Cys)	m	2	ATRX	Signature	Yes
Val173	NM_020732.3(ARID1B):c.5968C>T, p.(Arg1990*)	m	20.2	BAFopathy	Signature	Yes
Val174	NM_001128849.1(SMARCA4):c.2932C>G, p.(Arg978Gly), de novo	f	0.1	BAFopathy	Signature	Yes
Val175	NM_003070.3(SMARCA2):c.2261G>C, p.(Gly754Ala), de novo	f	8.2	BAFopathy	Signature	Yes			Yes
Val176	SRS mosaic (hypo ICR1 35-38% methylation, 17-25% mosaicism)	m	3	SRS_11p15	Imprint	Yes		Yes
Val177	UPD14 by array including imprinted region	f	0.1	KOS	Signature	Yes
Val178	PWS abnormal	f	0.1	PWS	Signature	Yes
Val179	PWS mosaic tri15/mat UPD15	m	0.5	PWS	Signature	Yes
Val180	Kabuki, MLL2 c.16048A>T (p.K5350X)	f	19	Kabuki	Signature	Yes
Val181	NM_001282531.2(ADNP):c.2157C>A, p.(Tyr719*)	m	5.3	ADNP2	Signature	Yes
Val182	NM_001282531.2(ADNP):c.2157del, p.(Tyr719*)	f	12	ADNP2	Signature	Yes
Val183	NM_006306.3(SMC1A):c.1545+1G>A, de novo, female	f	35.4	CdLS_SMC1A female	Signature	Yes		Yes
Val184	NM_006306.3(SMC1A):c.1545+1G>A, de novo, female	f	35.4	CdLS_SMC1A female	Signature	Yes		Yes
Val185	SRS mosaic (hypo ICR1 35-38% methylation, 17-25% mosaicism)	m	3	SRS_11p15 mosaic	Imprint	Yes			Yes
Val186	Williams syndrome deletion by array	m	47.7	Williams	Signature	Yes			Yes
Val187	Trisomy 21	f	0.1	Down	Signature	Yes
Val188	Williams syndrome deletion by array	m	47.7	Williams	Signature	Yes			Yes
Val189	NC	m	50	NC	NC	Yes
Val190	BWS abnormal	f	0.9	BWS	Imprint	Yes
Val191	FrgX full mutation male (311 repeats)	m	0.9	FrgX	Imprint	Yes		Yes
Val192	PWS abnormal	f	0.1	PWS	Signature	Yes
Val193	AS abnormal	m	1	Angelman	Imprint	Yes		Yes
Val194	NM_022455.4(NSD1):c.6559C>T, p.(Arg2187*)	f	19.7	Sotos	Signature	Yes		Yes
Val195	AS abnormal	m	1	Angelman	Imprint	Yes
Val196	FrgX full mutation male (311 repeats)	m	0.9	FrgX	Imprint	Yes
Val197	NM_006306.3(SMC1A):c.20_23del, p.(Ile7Argfs*42)	f	4	CdLS	Signature	Yes
Val198	NM_020732.3(ARID1B):c.5968C>T, p.(Arg1990*)	m	20.2	BAFopathy	Signature	Yes
Val199	ATRX Hemi c.736C>T (p.Arg246Cys)	m	2	ATRX	Signature	Yes			Yes
Val200	NM_001282531.2(ADNP):c.2157C>A, p.(Tyr719*)	m	5.3	ADNP	Signature	Yes			Yes
Val201	NM_022455.4(NSD1):c.6559C>T, p.(Arg2187*)	f	19.7	Sotos	Signature	Yes		Yes
Val202	NM_003482.3(KMT2D):c.5503dup, p.(Arg1835Profs*13)	m	4	Kabuki	Signature	Yes
Val203	NM_003482.3(KMT2D):c.7645C>G, p.(Pro2549Ala)	m	1	Kabuki	Signature	Yes
Val204	NM_003482.3(KMT2D):c.5627_5630del, p.(Asp1876Glyfs*38)	m	1	Kabuki	Signature	Yes
Val205	NM_003482.3(KMT2D):c.15680_15682del, p.(Cys5227del)	m	28	Kabuki	Signature	Yes
Val206	NM_003482.3(KMT2D):c.4489_4507del, p.(His1497Alafs*3)	f	1	Kabuki	Signature	Yes
Val207	NC	m	16	None	NC	Yes
Val208	truncating variant, details unknown	f	0	Sotos	Signature	Yes
Val209	NM_022455.4(NSD1):c.6241T>G, p.(Leu2081Val) and c.7576C>T, p.(Pro2526Ser)	f	39	Sotos	Signature	Yes
Val210	NM_022455.4(NSD1):c.6241T>G, p.(Leu2081Val) and c.7576C>T, p.(Pro2526Ser)	m	4	Sotos	Signature	Yes
Val211	NM_022455.4(NSD1):c.5741G>T, p.(Arg1914Leu)	m	9	Sotos	Signature	Yes
*Genetic assessment and classification of all variants was based on the ACMG guidelines as assessed by a cerfied laboratory director. All variants listed meet the ACMG criteria of pathogenic/likely pahtogenic ACMG1/2.
NC - normal control
for acronyms related to the disorder names please refer to Table 1.
