# Supplementary material for: Clinical epigenomics: genome-wide DNA methylation analysis for the diagnosis of Mendelian disorders
Source: Genet Med. 2021 Feb 5;23(6):1065–74. doi: 10.1038/s41436-020-01096-4 (PMC8187150; doi:10.1038/s41436-020-01096-4)
Supplement: Supplementary file 3 — Table S2 [file 41436_2020_1096_MOESM3_ESM.xlsx]

## Sheet: Clinical
Smple	Sex	Age	VUS Classification	Clinical Cohort	VUS Query 1	VUS Query 2	VUS Query 3	Previous Testing Information (information obtained from the test requisition)	Reported	Report Status	Clinical Findings (information from the requisition)
Clin52	f	8.1	Yes	Targeted Analysis	BAFopathy	ATRX		5q14.1(78152436_78248282)x3 pat Autism panel: NM_020732.3 (ARID1B) c.3259G>A, p.(Val1087Ile); NM_000489.3(ATRX):c.3281G>A, p.(Cys1094Tyr); NM_148898.3(FOXP2):c.1341+8C>T; NM_017890.4(VPS13B):c.723A>C, p.(Thr241=); NM_017890.4(VPS13B):c.5681C>T, p.(Thr1894Met); NM_017890.4(VPS13B):c.6491A>G, p.(Asn2164Ser) Karyotype: normal; Fragile X: normal; Biochem workup: normal, SLC6* sequencing: normal X-ina…	None	Negative	ASD
Clin205	f	7	Yes	Targeted Analysis	HVDAS			NM_001282531.2(ADNP):c.2054_2055del, p.(Val685Alafs*14)	ADNP HVDAS_T	Positive
Clin3	f	9.5	No	Screening Analysis					None	Negative	Development disorder of scholastic skills, epilepsy, family history of epilepsy and diabetes
Clin4	f	64.6	No	Screening Analysis				FMR1: Premutation allele; fully methylated	None	Negative
Clin203	f	8	Yes	Targeted Analysis	HVDAS			NM_001282531.2(ADNP):c.46C>G, p.(Arg16Gly)	None	Inconclusive
Clin2	f	10.3	Yes	Targeted Analysis	HVDAS_T	BAFopathy		NM_001282531.2(ADNP):c.1072T>C, p.(Ser358Pro)	None	Negative	Short stature, multiple congenital malformations, unspecified lack of expected normal physiological development in childhood, musculoskeletal abnormalities, obesity, joint laxity, prom forehead,
Clin7	f	0.1	No	Screening Analysis				microarray: 6p12.1 (55227312-55376167)x3	None	Negative	Congenital hand contractures, club foot, prominent heels, severe intrauterine growth restriction/small for gestational age,
Clin58	m	20	Yes	Targeted Analysis	HVDAS			ADNP VUS (missense)^	ADNP1	Positive	ADNP
Clin57	m	10	Yes	Targeted Analysis	HVDAS			ADNP VUS (missense)^	ADNP2 (moderate)	Positive	ADNP
Clin63	m	14	Yes	Targeted Analysis	BAFopathy			ARID1A VUS (missense)^	BAFopathy	Positive
Clin11	m	18.5	No	Screening Analysis				NM_000462.3(UBE3A):c.52G>A, p.(Asp18Asn); NM_001271999.1(DOCK7):c.3945G>A, p.(Arg1315=)	None	Negative
Clin62	m	13	Yes	Targeted Analysis	BAFopathy			NM_006015.4(ARID1A):c.6254T>G, p.(Leu2085Arg)	None	Negative
Clin13	m	3.6	No	Screening Analysis					None	Negative
Clin14	m	4.9	No	Screening Analysis					None	Negative	Epileptic spasm
Clin15	f	0.7	No	Screening Analysis				NM_023034.1(NSD3):c.25C>T, p.(Gln9*)	None	Negative	Delayed motor milestones, coarse facies, arched eyebrows, overfolded helices, PFV, IUGR, feeding difficulties, plagiocephaly, hip click, hypertonia, breast buds, precocious puberty, central hypotonia, hypotonia in lower extremities, café au lait macules
Clin16	f	3.8	No	Screening Analysis					None	Negative	short stature, lowset/posteriorly rotated ears, 5th finger clinodactyly
Clin17	m	58	No	Screening Analysis					None	Negative	ID, seizures, spastic quadriplegia, encephalopathy, testicular dysgenesis, bilateral renal atrophy, scoliosis of thoracolumbar spine, gynecomastia
Clin18	f	13.3	No	Screening Analysis					None	Negative	short stature, questionable Russell-Silver
Clin19	f	26.1	No	Screening Analysis				microarray: 9q34.3(139444776_140207737)x1	None	Negative	hypotonia, DD, a/hyporeflexia, paresis, a/hypotrophy
Clin20	m	6.8	No	Screening Analysis					None	Negative	epilepsy, ADHD, DD, ASD, sleep deprivation, Angelman-like phenotype
Clin95	m	53	Yes	Targeted Analysis	BAFopathy			NM_006015.4(ARID1A):c.6473G>A, p.(Arg2158Gln)	None	Negative	BAFopathy
Clin22	f	14.6	No	Screening Analysis					None	Negative	nystagmus, precocious puberty, craniosynostosis, ID, fibrous dysplasia (monostotic)
Clin23	f		No	Screening Analysis				NM_001101802.1(PHF21A):c.1822C>T, p.(Gln608*)	None	Negative	developmental delay, hypotonia, plagiocephaly
Clin55	m	3	Yes	Targeted Analysis	BAFopathy			ARID1A VUS^	None	Negative	BAFopthy
Clin25	m	1.5	No	Screening Analysis				NM_001308007.1(EED):c.313A>G, p.(Ser105Gly); microarray: 16p11.2 (29591078_30177916)X3	None	Negative	tall stature, delayed motor milestones, absent speech, tapered fingers, lateral displacement of patella, laterally turned leg, concern for ASD, ankyloglossia,
Clin26	f	5.8	No	Screening Analysis				SIN3A deletion (no coordinates provided)	None	Negative	Congenital laryngomalacia, microcephaly, hypotonia, recurrent fever, ASD, obstructive sleep apnea, familial dysautonomia, DD, congenital ectodermal defect, episodic paroxysmal anxiety disorder
Clin27	m	11.9	No	Screening Analysis				NM_018072.5(HEATR1):c.2336dup, p.(Arg780Glufs*25) (maternally inherited)	None	Negative	Clinical suspicion of Kabuki, DD, moderate ID, hypotonia, cryptorchidism, prominent digit pads, ectropion, aortic coarctation, later ataxia, hand tremor, epilepsy, obesity
Clin59	m	3	Yes	Targeted Analysis	BAFopathy			ARID1A VUS^	BAFopathy	Positive	BAFopthy
Clin29	m	1	No	Screening Analysis					None	Negative	Global DD, generalized muscle weakness, hypertonia, acrocyanosis, prematurity, asymmetric crying face association, feeding difficulties, muscle hypotonia, abnormal MRI, obstructive sleep apnea, dysmorphic features
Clin30	f	5.4	No	Screening Analysis				WES negative	None	Negative	Clinical dx of CdL, FTT, short stature, microcephaly, synophorus, DD, autism
Clin41	f	57.7	Yes	Targeted Analysis	BAFopathy			NM_006015.4(ARID1A):c.4476T>G, p.(Ala1492=); arr[hg19] 13q12.11(20391984_20510450)x3	None	Negative	Profound ID, microcephaly, spasticity, hyperreflexia, hypotonia, seizures, abnormal hand movements, delayed motor milestones, speech & language delay, legally blind, round face, prominent lower face, recessed midface, short philtrum, sloping forehead, large ears, wide mouth, joint contractures in hands and toes, spastic quadriplegia, scoliosis hypothyroidism, iron deficiency anemia, eventration o…
Clin32	m	10	No	Screening Analysis					None	Negative	ID, epilepsie, dystonia
Clin169	F	30	Yes	Targeted Analysis	BAFopathy			NM_020732.3(ARID1B):c.3173C>T, p.(Thr1058Met)	None	Negative
Clin34	f	3.8	No	Screening Analysis					None	Negative	Clinical dx of Beckwith-Wiedemann, Hemihyperplasia, Macrosomia, Ear pits & creases, congenital hyperinsulinism, Diastasis recti
Clin35	m	1.8	No	Screening Analysis				NM_015312.3(KIAA1109):c.3890C>G, p.(Ser1297*)	None	Negative	Global DD, nonverbal, hypotonia, wide-spaced teeth, telecanthus, long eye lashes, downslanting palpebral fissures, ear anomalies, hyperextensibility, concern for autism
Clin36	f	54.6	No	Screening Analysis					None	Negative	Profound ID, nonverbal, macrocytosis, microcephaly, short stature, spasticity/hyperreflexia, joint contractures, vision loss
Clin37	m	72.8	No	Screening Analysis				NM_006772.2(SYNGAP1):c.1922C>A, p.(Ser641*); NM_182931.2(KMT2E):c.1194G>C, p.(Arg398Ser); NM_001293228.1(MYCN):c.1126G>C, p.(Asp376His)	None	Negative	Profound ID, renal artery occlusion, cerebral palsy, Ogilvie's syndrome, spasticity/hyperreflexia, ataxia, seizures,
Clin38	f	35.7	No	Screening Analysis					None	Negative	ID, history of seizures (resolved), son with ID, seizures, microcephaly
Clin39	f	2.9	No	Screening Analysis					None	Negative	DD, ASD, apraxia, full cheeks, long, thick eyelashes, bulbous tip nose
Clin40	m	2.9	No	Screening Analysis					None	Negative	DD, hypotonia
Clin144	f	2.7	Yes	Targeted Analysis	BAFopathy			arr 6q25.3 (157,286,551-157,491,520)x4 (includes ARID1B)	BAFopathy	Positive	Global DD, microcephaly, dysmorphic features (down-slanting palpebral fissures, bulbous nose tip, full lips, posteriorly rotated ears with prominent helices, low anterior hairline, mild pectus excavatum, persistent fingertip pads)
Clin42	m	0.1	No	Screening Analysis					None	Negative	Bilateral ventriculomegaly, symmetric small for gestational age
Clin43	m	17.1	No	Screening Analysis				GRIA1 VUS; HCFC1 VUS; Normal: chromosomes, microarray, 22q11.2 FISH, Fragile X, WES plus reanalysis, biochem workup	None	Negative	Mild ID, DD, speech delay, behavior problems, scoliosis, dysmorphic facies, possible submucous cleft palate
Clin44	M	1	No	Screening Analysis					None	Negative	DD Kleefstra/WDSTS/CDLS
Clin152	m	15	Yes	Targeted Analysis	BAFopathy			NM_001346813.1(ARID1B):c.4397C>A, p.(Pro1466His)	None	Negative
Clin46	f	29.3	No	Screening Analysis				NM_017721.4(CC2D1A):c.1424C>T, p.(Ser475Leu) (maternal); Microarray: Maternally-inherited 18p11.21 duplication; Normal: chromosomes, biochem workup, Fragile X, X inactivation	None	Negative	ASD, lack of speech, macrocephaly, severe ID, seizures
Clin47	m	6.4	No	Screening Analysis				Normal: microarray, Fragile X, chromosomes, biochem workup	None	Negative	ASD, behavior problems, ADHD, Speech delays, Café-Au-Lait spots, tapered finger, obesity
Clin48	f	9	No	Screening Analysis				NM_182961.3(SYNE1):c.20746A>G, p.(Ile6916Val) (paternal); microarray: 14q23.1 (61254322_61387730)x1 (paternal); Normal: Fragile X, chromosomes, biochem workup, Rett (MLPA & sequence), X-inactivation	None	Negative	ASD, microcephaly, short stature, ID, anxiety, OCD
Clin49	m	21.1	No	Screening Analysis				Normal: WES, Fragile X, AS/PWS microarray: 2q21.2 (133871421_133974590)x1 pat; Autism panel:NM_020732.3(ARID1B):c.4466C>A, p.(Pro1489His) (Paternal);NM_183357.2(ADCY5):c.55G>A, p.(Ala19Thr) (Paternal); NM_001165963.1(SCN1A):c.867A>G, p.(Glu289=) (Maternal); NM_014795.3(ZEB2):c.2784G>A, p.(Gln928=) (Maternal)	None	Negative	macrocephaly, obesity, overgrowth, clonus, seizures, delayed motor milestones, short philtrum, ASD, non-alcohlic fatty liver, colon polpys, hepatosplenomegaly
Clin50	f	11.9	No	Screening Analysis				NM_001161.4(NUDT2):c.34C>T, p.(Arg12*); Autism panel VUS: FGD1 NM_004463.2(FGD1):c.501C>T, p.(Tyr167=); NM_001127500.1(MET):c.3017G>A, p.(Ser1006Asn); NM_000548.3(TSC2):c.5131G>A. p.(Val1711Met) Normal: microarray, biochem workup, AS/PWS, X-inactivation	None	Negative	FTT, microcepaly, DD, ID, speech delay, bilateral alternating exotropia, intrauterine growth restriction, ASD, progressive scoliosis, periventricular leukomalacia
Clin51	m	4.5	No	Screening Analysis				Austim panel: NM_183357.2(ADCY5):c.29C>T, p.(Pro10Leu); NM_001350039.1(SGSM3):c.1805G>C, p.(Arg602Thr) NM_001350039.1(SGSM3):c.1806A>T, p.(Arg602Ser); NM_017890.4(VPS13B):c.7783G>A, p.(Asp2595Asn) Normal: Fragile X, microarray, chromosomes, biochem workup	None	Negative	ASD, DD
Clin53	m	8	Yes	Targeted Analysis	BAFopathy			ARID1B VUS^	None	Negative
Clin145	m	5.2	Yes	Targeted Analysis	BAFopathy			NM_020732.3(ARID1B):c.425G>A; p.(Gly142Asp	None	Negative	Global DD, relative macrocephaly, plagiocephaly
Clin9	m	0.3	Yes	Targeted Analysis	BAFopathy			NM_020732.3(ARID1B):c.6133T>C, p.(Cys2045Arg) (de novo)	None	Negative	Hypotonia, non-familiar features
Clin77	f	6	Yes	Targeted Analysis	BAFopathy			NM_152641.3(ARID2):c.988_1008del, p.(Leu330_Gly336del)	Inconclusive	Inconclusive
Clin166	M	22	Yes	Targeted Analysis	ATRX			NM_000489.3(ATRX):c.2342G>A, p.(Arg781Gln)	ATRX (moderate)	Positive
Clin165	M	20	Yes	Targeted Analysis	ATRX			NM_000489.3(ATRX):c.6064C>T, p.(Leu2022Phe)	ATRX	Positive
Clin127	M	2.6	Yes	Targeted Analysis	ATRX			ATRX VUS^	ATRX	Positive
Clin131	m	4.9	Yes	Targeted Analysis	ATRX			ATRX VUS^	None	Negative	Other disorders of psychological development (F88)
Clin200	m	3	Yes	Targeted Analysis	MRX93			NM_153252.4(BRWD3):c.5248A>T, p.(Arg1750*)	MRX93 (moderate)	Positive
Clin149	m	19	Yes	Targeted Analysis	MRX93			NM_153252.4(BRWD3):c.3433G>A, p.(Glu1145Lys)	None	Negative
Clin207	m	20	Yes	Targeted Analysis	CHARGE			NM_017780.2(CHD7):c.4195A>G, p.(Arg1399Gly)	CHARGE (moderate)	Positive
Clin198	f	1	Yes	Targeted Analysis	EEOC			NM_001271.3(CHD2):c.4025G>A, p.(Arg1342Gln)	None	Negative
Clin137	f	5.1	Yes	Targeted Analysis	Charge			NM_015557.2(CHD5):c.612dup, p.(Ser205Leufs*88)	None	Negative	seizures, DD
Clin45	f	0.1	Yes	Targeted Analysis	CHARGE			NM_017780.2(CHD7):c.8330C>T, p.(Pro2777Leu); NM_001042529.2(COASY):c.121C>T, p.(Leu41=); microarray: normal; karyotype: normal	None	Negative	Brain anomalies, cleft palate, duodenal atresia, left club foot
Clin28	f	4.2	Yes	Targeted Analysis	CHARGE			NM_017780.2(CHD7):c.5405-7G>A,	CHARGE	Positive	hypoglycemia, short stature
Clin67	f	24	No	Screening Analysis				no variant known	None	Negative	developmental delay, obesity
Clin159	f	1.1	Yes	Targeted Analysis	CHARGE			NM_017780.2(CHD7):c.7192C>A, p.(Arg2398Ser)	None	Negative	Tracheo-esophageal fistula, esophageal atresia, vertebral anomalies,
Clin69	f	85 days	No	Screening Analysis				NM_003108.3(SOX11):c.145A>C, p.(Ile49Leu)	None	Negative
Clin70	m	5	No	Screening Analysis				no variant known	None	Negative	developmental delay, macrocephaly
Clin158	m	10.7	Yes	Targeted Analysis	AUTS18			NM_001170629.1(CHD8):c.1772T>A, p.(Ile591Lys) (paternal)	AUTS18	Positive	Tall stature, bilateral flat feet, pectux excavatum, macrocephaly
Clin72	M	7	No	Screening Analysis				WES negative	None	Negative	suspicion BAFopathy/Kabuki
Clin173	m	42.6	Yes	Targeted Analysis	AUTS18			NM_001170629.1(CHD8):c.1772T>A, p.(Ile591Lys)	AUTS18 (moderate)	Positive
Clin74	M	< 6 months	No	Screening Analysis				WES negative	None	Negative	clinical diagnosis Kabui syndrome
Clin175	f	16.3	Yes	Targeted Analysis	AUTS18			NM_001170629.1(CHD8):c.1772T>A, p.(Ile591Lys)	AUTS18 (moderate)	Positive	Tall stature, flat feet, macrocephaly
Clin76	M	<2	No	Screening Analysis				WES negative	None	Negative	possibly ATRX or CdLS
Clin181	M	7	Yes	Targeted Analysis	RSTS			NM_004380.2(CREBBP):c.145G>C, p.(Gly49Arg)	None	Negative
Clin100	f	<5	Yes	Targeted Analysis	RSTS			NM_004380.2(CREBBP):c.6505C>T, p.(Gln2169*)	RSTS (moderate)	Positive	RTS
Clin79	f	15	No	Screening Analysis					None	Negative	developmental delay, WES negative
Clin135	f	5.4	Yes	Targeted Analysis	ADCADN			DNMT1 VUS^	None	Negative	sensory motor polyneuropathy, significant hypotonia, DD, esotropia, delayed visual maturation, myopic astigmatism
Clin170	M	4	Yes	Targeted Analysis	Sotos			microarray: NSD1 duplication upstream	None	Negative
Clin5	m	2.1	No	Screening Analysis					Borderline AS	Positive	Obesity, DD
Clin194	m	56.4	Yes	Targeted Analysis	Kleefstra			EHMT1 exon 5, 6 duplication	Kleefstra	Positive
Clin84	m	1	No	Screening Analysis				negative WES	None	Negative	all
Clin190	m	26.5	Yes	Targeted Analysis	Kleefstra			EHMT1 exon 5, 6 duplication; Fragile X: Normal	Kleefstra	Positive	Moderate ID, suspected Kleefstra
Clin195	f	3.7	Yes	Targeted Analysis	Kleefstra			NM_024757.4(EHMT1):c.411G>A, p.(Leu137=) (maternal); NM_001360.2(DHCR7):c.587T>C, p.(Met196Thr), (maternal); Normal: FMR1, chromosomes, microarray, UBE3A, TCF4, SLC9A6, FOXG1, CDKL5 (STK9), MECP2 (MLPA), X-inactivation, Biochemical workup	None	Negative	ASD, Spasticity/hyperreflexia, seizures, abnormal movements, DD, ID, speech/language delay, upslanting palpebral fissures, premature birth
Clin204	m		Yes	Targeted Analysis	RSTS			EP300 exon 2 deletion	RSTS	Positive
Clin88	m	9	No	Screening Analysis				negative WES	None	Negative	all
Clin89	f	4	No	Screening Analysis				negative WES	None	Negative	all
Clin90	f	14	No	Screening Analysis				negative WES	None	Negative	all
Clin31	f	0.1	Yes	Targeted Analysis	RSTS			NM_001429.3(EP300):c.3671+1G>A, (de novo)	RSTS	Positive	Transposition of great arteries, bilateral microtia/anotia, dysplastic semicircular canals, iris coloboma, preaxial polydactyly
Clin130	m	19	Yes	Targeted Analysis	CJS			NM_004187.3(KDM5C):c.3157G>A, p.(Gly1053Ser)	None	Negative	Moderate ID, seizures, macrocephaly, and behavioral abnormalities
Clin129	m	0.3	Yes	Targeted Analysis	ATRX			Microarray: (VUS: Xq21.1 (76368943_76817056)x2 mat) (includes the 3' UTR of ATRX)	None	Negative	Cleft palate, VSD, PFO, PDA, borderline small penis, feeding difficulty
Clin8	f	3.3	No	Screening Analysis					BWS(IC2)/SRS(UPD7pat)	Positive	Beckwith-Wiedemann syndrome with worse than expected development, hypotonia, DD
Clin177	F	20	Yes	Targeted Analysis	PRC2			NM_004456.4(EZH2):c.1198_1200del, p.(Lys400del)	None	Negative
Clin93	m	1	Yes	Targeted Analysis	CdLS			NM_018486.2(HDAC8):c.995C>A, p.(Pro332Gln)	None	Negative	CdLS
Clin97	m	0.8	No	Screening Analysis				no mutation	None	Negative	Kabuki
Clin109	f	1	Yes	Targeted Analysis	SBBYSS			NM_012330.3(KAT6B):c.1354C>T, p.(Arg452*)	SBBYSS (moderate)	Positive
Clin118	M	2	Yes	Targeted Analysis	MRXSCJ			NM_004187.3(KDM5C):c.2621A>G, p.(Lys874Arg)	None	Negative
Clin98	m	29	Yes	Targeted Analysis	MRXSCJ			NM_004187.3(KDM5C):c.631C>T, p.(Arg211Trp)	None	Negative	Claes Jensen
Clin104	m	5	Yes	Targeted Analysis	MRXCJ			NM_004187.3(KDM5C):c.860C>T, p.(Ser287Leu)	None	Negative	Claes Jensen
Clin178	M	14	Yes	Targeted Analysis	MRXSCJ			KDM5C VUS^	None	Negative
Clin199	m	1	No	Screening Analysis	CdLS			no mutation	CdLS	Positive
Clin154	m	6.9	Yes	Targeted Analysis	MRXSCJ			NM_004187.3(KDM5C):c.3663C>G, p.(Ser1221Arg) (maternal)	None	Negative	relative microcephaly, feeding difficulties, autism, ADHD, anxiety
Clin105	m	3	No	Screening Analysis					None	Negative	suspected Coffin Siris
Clin106	f	9	No	Screening Analysis					None	Negative	ID, behavioral problems, dysmorphic features
Clin107	m	25	No	Screening Analysis					None	Negative	suspected BAFopathy
Clin108	m	14	No	Screening Analysis					None	Negative	suspected CHARGE/Kabuki
Clin174	m	6.9	Yes	Targeted Analysis	MRXSCJ			NM_004187.3(KDM5C):c.3663C>G, p.(Ser1221Arg) (maternal)	None	Negative	Relative microcephaly, feeding difficulties, autism, ADHD, anxiety
Clin110	m	4	No	Screening Analysis					None	Negative	severe ID and autism
Clin151	f	1	Yes	Targeted Analysis	Kabuki			NM_001291415.1(KDM6A):c.2079+4A>G	None	Negative
Clin184	M	8	Yes	Targeted Analysis	Kabuki			NM_001291415.1(KDM6A):c.2761G>T, p.(Asp921Tyr)	None	Negative
Clin116	F	9	Yes	Targeted Analysis	Kabuki			NM_001291415.1(KDM6A):c.749-2A>C	Kabuki	Positive
Clin133	m	17.9	Yes	Targeted Analysis	Kabuki			NM_021140.2(KDM6A):c.1502A>C, p.(Gln501Pro)	None	Negative	Pierre-Robin sequence, short stature, persistent fetal finger pads, cleft lip and palate, hypotonia, prominent ears
Clin115	F	6	No	Screening Analysis				WES negative	None	Negative
Clin6	m	6.1	No	Screening Analysis					CHARGE	Positive
Clin117	F	1	No	Screening Analysis					None	Negative	suspected BWS
Clin138	m	4.7	Yes	Targeted Analysis	Kabuki			NM_001291415.1(KDM6A):c.871G>A, p.(Gly291Arg)	Kabuki	Positive	DD, short stature, triangular face, hypotonia, FTT
Clin160	F	3	Yes	Targeted Analysis	WDSTS			NM_001197104.1(KMT2A):c.11347_11376del, p.(Phe3783_Pro3792del)	None	Negative
Clin120	M	3	No	Screening Analysis					None (low, borderline MRX97)	Inconclusive	overgrowth, suspected Sotos/TBRS/PRC2 complex
Clin121	M	11	No	Screening Analysis				unknown	None	Negative	no diagnosis
Clin168	F	2	Yes	Targeted Analysis	WDSTS			NM_001197104.1(KMT2A):c.4426T>G, p.(Cys1476Gly)	WDSTS	Positive
Clin171	M	4	Yes	Targeted Analysis	WDSTS			NM_001197104.1(KMT2A):c.4432_4434del, p.(Arg1478del)	WDSTS	Positive
Clin185	M	10	Yes	Targeted Analysis	WDSTS			NM_001197104.1(KMT2A):c.8387G>T, p.(Gly2796Val)	None	Negative
Clin111	f	7	Yes	Targeted Analysis	WDSTS			NM_001197104.1(KMT2A):c.8545C>G, p.(Pro2849Ala)	None	Negative
Clin112	m	2	Yes	Targeted Analysis	WDSTS			NM_001197104.1(KMT2A):c.352G>T, p.(Val118Phe)	None	Negative
Clin163	M	5	Yes	Targeted Analysis	Kabuki			NM_003482.3(KMT2D):c.206G>C, p.(Cys69Ser)	None	Negative
Clin119	V	5	Yes	Targeted Analysis	Kabuki			NM_003482.3(KMT2D):c.8032G>C, p.(Glu2678Gln)	None	Negative
Clin201	f	23	Yes	Targeted Analysis	Kabuki			NM_003482.3(KMT2D):c.8579G>A, p.(Arg2860His)	None	Negative
Clin162	M	60	Yes	Targeted Analysis	Kabuki			NM_003482.3(KMT2D):c.15209A>G, p.(Tyr5070Cys)	None	Negative
Clin60	f	4	Yes	Targeted Analysis	Kabuki			KMT2D VUS^	None	Negative	Kabuki
Clin61	f	9	Yes	Targeted Analysis	Kabuki			KMT2D VUS^	None	Negative	Kabuki
Clin1	m	4.5	Yes	Targeted Analysis	Kabuki	Sotos		NM_003482.3(KMT2D):c.13687C>T, p.(Pro4563Ser)	None	Negative	Features of Sotos including overgrowth
Clin142	m	18.9	Yes	Targeted Analysis	Kabuki			NM_003482.3(KMT2D):c.6945C>G, p.(His2315Gln)	None	Negative	Immunodeficiency
Clin132	f	3.8	Yes	Targeted Analysis	Kabuki			NM_003482.3(KMT2D):c.5064G>A, p.(Lys1688=)	None	Negative	short stature, thin/underweight, cleft lip and palate, short palpebral fissures, DD, microcephaly, ASD, VSD, sacral dimple
Clin153	m	1.7	Yes	Targeted Analysis	Kabuki			NM_003482.3(KMT2D):c.8986G>A, p.(Asp2996Asn)	None	Negative	transposition of great arteries, hyperinsulinism, fibrous iris membrane
Clin148	m	25.4	Yes	Targeted Analysis	KMT2D			NM_003482.3(KMT2D):c.16489_16491del, p.(Ile5497del) (de novo)	Kabuki	Positive	Learning difficulty, hypospadias, immune deficiency disorder, retinal pigment epithelium abnormality
Clin122	m	3.6	Yes	Targeted Analysis	Kabuki			NM_003482.3(KMT2D):c.5921C>T, p.(Thr1974Met); NM_003482.3(KMT2D):c.14186G>A, p.(Arg4729Gln)	None	Negative	mild DD, short stature, intestinal atresias (Duodenal, Jejunal)
Clin125	F	3.4	Yes	Targeted Analysis	Kabuki			NM_003482.3(KMT2D):c.6122G>A, p.(Arg2041His)	None	Negative	Hypotonia, DD, autistic features, hip dysplasia, nonverbal, nonambulatory.
Clin24	f	2.1	Yes	Targeted Analysis	BAFopathy			ARID1B missense VUS^	None	Negative	DD, Family history of RSS- sibling (unsure if clinical or molecular diagnosis)
Clin140	f	18.8	Yes	Targeted Analysis	FHS			NM_006662.2(SRCAP):c.8836C>T, p.(Arg2946*) (mosaic)	None	Negative	persistent left superior vena cava, congenital insufficiency of aortic valve, scoliosis, learning disability
Clin176	m	3.3	Yes	Targeted Analysis	CdLS			NM_133433.3(NIPBL):c.4060C>T, p.(Pro1354Ser)	None	Negative	Hypotonia, global DD, speech and language delay, strabismus, ASD, hypopigmented lesion, lack of teeth enamel, hypoplastic teeth, fifth finger clinodactyly, long lashes
Clin78	m	2.5	Yes	Targeted Analysis	BAFopathy			NM_001128849.1(SMARCA4):c.2933G>A, p.(Arg978Gln)	BAFopathy	Positive
Clin33	m	9.4	No	Screening Analysis					Kabuki	Positive	moderate ID, global DD, failure to thrive, ASD, hypotonia, dysmorphic features
Clin136	m	6	Yes	Targeted Analysis	ATRX			no variants detected	ATRX	Positive
Clin147	m	1.9	Yes	Targeted Analysis	Sotos			NSD1 VUS^	None	Negative	Macrocephaly
Clin124	f	4.8	Yes	Targeted Analysis	Sotos			NM_022455.4(NSD1):c.4982G>C, p.(Cys1661Ser)	Sotos	Positive	Precocious puberty, DD, Overgrowth, Swallowing dysfunction, Macrocephaly, Behavior problems
Clin156	f	31.8	Yes	Targeted Analysis	Sotos			NM_022455.4(NSD1):c.3331G>T, p.(Asp1111Tyr)	None	Negative
Clin157	m	1.7	Yes	Targeted Analysis	Sotos			NM_022455.4(NSD1):c.3331G>T, p.(Asp1111Tyr)	None	Negative	macrocephaly, delayed motor milestones, dysmorphic facies, brain malformations, juvenile granulosa cell tumor, scoliosis
Clin172	m	4	Yes	Targeted Analysis	Sotos			NM_022455.4(NSD1):c.5463C>T, p.(Ser1821=) (de novo)	Sotos	Positive	Overgrowth, macrocephaly, DD, frontal bossing, strabismus
Clin188	m	27.7	Yes	Targeted Analysis	Sotos			NM_022455.4(NSD1):c.6998C>A, p.(Pro2333His); NM_003688.3(CASK):c.2040-17C>A (maternal); NM_017890.4(VPS13B):c.7753G>A, p.(Glu2585Lys) (maternal); Normal: Chromosomes, FMR1, microarray, FRAXE, biochem workup	None	Negative	ASD, macrocephaly, tall stature, obesity, speech/language delay, dysmorphic facies, hyperextensibility, flat feet,
Clin114	M	25	Yes	Targeted Analysis	BFLS			NM_032458.2(PHF6):c.199A>G, p.(Ile67Val)	None	Negative
Clin196	f	37.2	Yes	Targeted Analysis	RSTS	CdLS		NM_001126131.1(POLG):c.2209G>C, p.(Gly737Arg); NM_018489.2(ASH1L):c.1828C>T, p.(His610Tyr); NM_004380.2(CREBBP):c.6881G>A, p.(Arg2294Gln); NM_006565.3(CTCF):c.598C>T, p.(Pro200Ser); NM_133433.3(NIPBL):c.2066A>C, p.(Asn689Thr); NM_017890.4(VPS13B):c.6254T>C, p.(Met2085Thr); VPS13B VUS: c.4821-15T>C; NM_000548.3(TSC2):c.3884-17C>G; NM_005045.3(RELN): c.-12_-1dup; Normal: PW/AS MS-PCR, chromosomes, …	None	Negative	microcephaly, spasticity/hyperreflexia, hypotonia, seizures, delayed motor milestones, intellectual disability, speech and language delay, large full lips, wide mouth, small narrow face, arched eyebrows, upslanting palpebral fissures, esotropia, Meibomian gland disease, joint contractures at the wrists, brain malformations consisting of blank spaces in the brain, congenital bilateral symmetrical …
Clin206	m	1	Yes	Targeted Analysis	CdLS			NM_006265.2(RAD21):c.274+3A>G	CdLS	Positive
Clin186	M	6	Yes	Targeted Analysis	SETD1B			NM_001353345.1(SETD1B):c.3386C>T, p.(Ala1129Val)	SETD1B	Positive
Clin164	F	2	Yes	Targeted Analysis	BAFopathy			NM_003070.3(SMARCA2):c.3573G>C, p.(Lys1191Asn)	BAFopathy	Positive
Clin99	m	5	Yes	Targeted Analysis	BAFopathy			NM_003070.3(SMARCA2):c.4737+1G>T	None	Negative	BAFopathy
Clin54	f	32	Yes	Targeted Analysis	BAFopathy			SMARCA2 VUS^	BAFopathy	Positive
Clin146	m	0.2	Yes	Targeted Analysis	BAFopathy			NM_003070.3(SMARCA2):c.2809C>T, p.(Arg937Cys)	None	Negative	global delay, hypotonia, cryptorchidism, craniosynostosis, micrognathia, clinical dx of Nicolaides-Baraitser
Clin182	M	11	Yes	Targeted Analysis	BAFopathy			NM_001128844.1(SMARCA4):c.4574T>C; p.(Leu1525Pro)	None	Negative
Clin102	f	15	Yes	Targeted Analysis	BAFopathy			NM_001128844.1(SMARCA4):c.1645C>T, p.(Arg549Cys)	None	Negative	BAFopathy
Clin103	f	10	Yes	Targeted Analysis	BAFopathy			NM_001128844.1(SMARCA4):c.3323T>C, p.(Leu1108Pro)	BAFopathy	Positive	BAFopathy
Clin139	f	1.9	Yes	Targeted Analysis	BAFopathy			NM_001128844.1(SMARCA4):c.2402G>A, p.(Arg801His); NM_003070.3(SMARCA2):c.677A>C, p.(Gln226Pro); NM_001356.4(DDX3X):c.1371_1382delinsCTC, p.(Glu458_Leu461delinsSer)	None	Negative	DDX3X-related disorder with two VUS in BAFopathy genes
Clin126	F	4.9	Yes	Targeted Analysis	BAFopathy			NM_001128844.1(SMARCA4):c.2656A>G, p.(Met886Val)	None	Negative	Chiari malformation, growth issues w/ short stature, global DD, left preauricular pit/sinus, left cheek pit, nevus on right scalp, exotropia, hypotonia
Clin183	M	32	Yes	Targeted Analysis	BAFopathy			NM_001128844.1(SMARCA4):c.3506A>G, p.(Asp1169Gly)	BAFopathy	Positive
Clin161	M	40	Yes	Targeted Analysis	BAFopathy			NM_003075.3(SMARCC2):c.3129del, p.(Gly1044Aspfs*17)	None	Negative
Clin167	F	30	Yes	Targeted Analysis	BAFopathy			NM_003075.3(SMARCC2):c.317+2T>A	None	Negative
Clin150	f	7	Yes	Targeted Analysis	BAFopathy			NM_003075.3(SMARCC2):c.574C>T, p.(Arg192*)	None	Negative
Clin56	m	15	Yes	Targeted Analysis	BAFopathy			NM_003075.3(SMARCC2):c.327C>G, p.(Tyr109*)	None	Negative	BAFopthy
Clin94	m	2	Yes	Targeted Analysis	CdLS			NM_006306.3(SMC1A):c.92T>C, p.(Ile31Thr)	CdLS	Positive	CdLS
Clin10	m	5.6	No	Screening Analysis					MR-FRA12A	Positive	Failure to thrive, hypoplasia of penis, short stature, DD
Clin96	m	12	Yes	Targeted Analysis	CdLS			SMC1A p.Lys2229del^	CdLS	Positive	CdLS
Clin101	f	2	Yes	Targeted Analysis	CdLS			NM_006306.3(SMC1A):c.1915G>A, p.(Val639Met)	CdLS (moderate)	Positive	CdLS
Clin21	f	3.6	Yes	Targeted Analysis	CdLS			NM_006306.3(SMC1A):c.1280A>G, p.(Glu427Gly); NM_001184880.1(PCDH19):c.2263_2288+1dup	None	Negative	ID, ASD, Dysmorphic features (downslanting palpebral fissures, upturned nose, long fingers), family history of affected sister
Clin179	m	4.6	Yes	Targeted Analysis	CdLS			NM_006306.3(SMC1A):c.3657C>T, p.(Asp1219=); NM_002292.3(LAMB2):c.172C>T, p.(Arg58*); NM_002292.3(LAMB2):c.376_379del, p.(Ser126Argfs*24); NM_001318510.1(ACSL4):c.658G>A, p.(Gly220Ser)	None	Negative	FTT, microcephaly, brachycephaly, short stature, hypotonia, delayed motor milestones, speech/language delay, vision loss, anteverted nares, cataracts, glaucoma, nystagmus, aphakia, end-stage renal disease, pyloric stenosis, discolored/brown teeth, heart murmur, deep-set toenails, cafe-au-lait macule, nephrotic syndrome associated with LAMB2 gene
Clin155	m	1	Yes	Targeted Analysis	CdLS			NM_006306.3(SMC1A):c.1235G>A, p.(Arg412Gln)	None	Negative	DD, PFO, micropenis, exotropia, laryngomalacia, failure to thrive, renal pelviectasis, plagiocephaly, left torticollis
Clin128	M	3.9	Yes	Targeted Analysis	FHS			NM_006662.2(SRCAP):c.3707-1G>C	None	Negative
Clin71	M	45	Yes	Targeted Analysis	BAFopathy			NM_006015.4(ARID1A):c.6472C>G, p.(Arg2158Gly)	None	Negative
Clin75	V	4	Yes	Targeted Analysis	BAFopathy	CHARGE		NM_006015.4(ARID1A):c.5846A>G, p.(His1949Arg); NM_017780.2(CHD7):c.4669A>G, p.(Arg1557Gly)	CHARGE	Positive
Clin73	V	28	Yes	Targeted Analysis	BAFopathy			NM_020732.3(ARID1B):c.6733C>T, p.(Gln2245*)	None	Negative
Clin66	m	1	Yes	Targeted Analysis	BAFopathy			NM_001346813.1(ARID1B):c.2332+5G>A	BAFopathy	Positive
Clin92	m	34	Yes	Targeted Analysis	CHARGE			NM_017780.2(CHD7):c.3979A>G, p.(Ile1327Val)	None	Negative	Charge
Clin87	f	9	Yes	Targeted Analysis	Kabuki			NM_001291415.1(KDM6A):c.4118G>A, p.(Gly1373Glu)	None	Negative	Kabuki
Clin86	f	5	Yes	Targeted Analysis	Kabuki			NM_003482.3(KMT2D):c.4745C>G, p.(Pro1582Arg)	None	Negative	Kabuki
Clin83	f	8	Yes	Targeted Analysis	Kabuki			VUS in KMT2D and KDM6A^	None	Negative	Kabuki
Clin85	f	20	Yes	Targeted Analysis	BAFopathy			NM_001128844.1(SMARCA4):c.2983G>C, p.(Val995Leu)	None	Negative	BAFopathy
Clin81	m	<5	Yes	Targeted Analysis	MRXSCJ			KDM5C VUS (hemizygous) ^	CJS	Positive
Clin80	f	10	Yes	Targeted Analysis	Kabuki			KMT2D VUS^	None	Negative
Clin189	f	78.5	No	Screening Analysis				WES: NM_001845.4(COL4A1):c.1465+5G>C; NM_145059.2(FCSK):c.1861C>A, p.(Arg621Ser); NM_145059.2(FCSK):c.2156G>A, p.(Gly719Glu); NM_015721.2(GEMIN4):c.1511G>A, p.(Arg504His) Microarray: 16p11.2: arr[GRCh37] 16p11.2(29432212_30226930)x3 (path) Normal: Del/Dup for GEMIN4, Chromosomes, MECP2, PW/AS Southern blot, UBE3A, TCF4,	None	Negative	microcephaly, short stature, spastic paraplegia, seizures, DD, ID, absent speech, prominent nose, short philtrum, thin upper lip, esotropia, upslanting palpebral fissures, prominent antihelix, broad thumbs, broad great toes, joint contractures, cardiomegaly, atrophic kidneys, cataracts, COPD, interstitial lung disease, renal dysfunction, gastroesophageal reflux, hiatal hernia, hypercholesterolemi…
Clin192	m	0.9	No	Screening Analysis				Normal: FMR1, chromosomes, microarray	SBBYSS (moderate)	Positive	DD, dysmorphic features, muscle hypotonia, slow weight gain in child, congenital clinodactyly of little finger of both hands
Clin191	m	8.4	No	Screening Analysis				Normal: FMR1, chromosomes, microarray, biochem workup	None	Negative	ASD, seizures, DD, speech/language delay, dysmorphic facies, premature birth
Clin91	f	23	Yes	Targeted Analysis	BAFopathy			SMARCA4^	None	Negative	BAFopathy
Clin193	f	0.7	No	Screening Analysis				NM_001042492.2(NF1):c.3399dup, p.(Met1134Hisfs*61), (Pathogenic) (de novo)	None	Negative	café-au-lait spots, FTT, microcephaly, laryngomalacia, GERD without esophagitis, Question of Russell-Silver syndrome
Clin12	f	0.1	No	Screening Analysis					Sotos	Positive
Clin64	m	33	Yes	Targeted Analysis	BAFopathy			NM_001128844.1(SMARCA4):c.2441C>T, p.(Thr814Met)	BAFopathy (moderate)	Positive
Clin65	m	10	Yes	Targeted Analysis	BAFopathy			NM_003075.3(SMARCC2):c.327C>G, p.(Tyr109*)	None	Negative
Clin197	m	8	No	Screening Analysis				NM_001360.2(DHCR7):c.1008C>T, p.(His336=) Normal: FMR1, chromosomes, SNP 6.0 microarray, biochem workup	None	Negative	Tremors, nonverbal, small mouth, thin lips, epicanthal folds, ASD
Clin82	m	<9 days	Yes	Targeted Analysis	CdLS			NM_006306.3(SMC1A):c.598A>C, p.(Lys200Gln)	CdLS	Positive
Clin180	M	3	Yes	Targeted Analysis	MRXSSR			SMS VUS^	MRXSSR	Positive
Clin68	m	5	Yes	Targeted Analysis	Kabuki	GTPTS	WDSTS	NM_003482.3(KMT2D):c.4571G>A, p.(Arg1524His); NM_012330.3(KAT6B):c.3173G>A, p.(Arg1058Gln)	Kabuki (moderate)	Positive
Clin113	M	2	Yes	Targeted Analysis	MRX97			ZNF711 VUS^	MRX97	Positive
Clin202	f	0.4	No	Screening Analysis	BAFopathy			no mutations	None	Inconclusive
Clin123	m	3.1	Yes	Targeted Analysis	Sotos				None	Negative	Tremors, Staring spells, Speech delay
Clin141	m	0.1	Yes	Targeted Analysis	Charge				None	Negative	DD, microtia, camptodactyly, cleft palate, hearing loss, limbal dermoid of right eye, multiple congenital abnormalities
Clin187	f	12.3	No	Screening Analysis				NM_173495.2(PTCHD1):c.605G>A, p.(Arg202Gln) (maternal); NM_017890.4(VPS13B):c.1520A>G, p.(Asn507Ser) (paternal); NM_006059.3(LAMC3):c.4415G>A, p.(Arg1472Gln) (maternal); NM_004456.4(EZH2):c.2110+6T>C; Normal: FMR1, MECP2, SNP 6.0 microarray, NSD1 (seq and MLPA), biochem workup, X-inactivation	TBRS	Positive	ASD, macrocephaly, tall stature, obesity, speech/language delay,
Clin143	m	4.2	Yes	Targeted Analysis	Sotos				None	Negative
Clin134	m	18.2	Yes	Targeted Analysis	Sotos				Sotos	Positive	DD
All variants listed using the HGVS nomenclature
^detailed sequence information not provided in test requisition
Abbreviations of clinical phenotypes:
ADHD: attention deficit hyperactivity disorder
ASD: autism spectrum disorder
ASD: atrial septal defect (in heart anomalies)
DD: developmental delay
FTT: failure to thrive
ID: intellectual disability
IUGR: intrauterine growth restriction
PDA: patent ductus arteriosus
PFO: patent foramen ovale
PFV: persistent fetal vasculature
VSD: ventricular septal defect
